# Supplementary material for: Species-aware DNA language models capture regulatory elements and their evolution
Source: Genome Biol. 2024 Apr 2;25:83. doi: 10.1186/s13059-024-03221-x (PMC10985990; doi:10.1186/s13059-024-03221-x)
Supplement: Supplementary file 2 — Additional file 2. List of the specific datasets analyzed. [file 13059_2024_3221_MOESM2_ESM.csv]

Dataset	URL	Citation
Ensembl Fungi	http://fungi.ensembl.org/index.html	Cunningham F, Allen JE, Allen J, Alvarez-Jarreta J, Amode MR, Armean IM, et al. Ensembl 2022. Nucleic Acids Res. 2022;50:D988–95.
A high-resolution protein architecture of the budding yeast genome	http://yeastepigenome.org/yep/aboutus	Rossi MJ, Kuntala PK, Lai WKM, Yamada N, Badjatia N, Mittal C, et al. A high-resolution protein architecture of the budding yeast genome. Nature. 2021;592:309–14.
Cis-regulatory elements explain most of the mRNA stability variation across genes in yeast	https://rnajournal.cshlp.org/content/23/11/1648/suppl/DC1	Cheng J, Maier KC, Avsec Ž, Rus P, Gagneur J. Cis-regulatory elements explain most of the mRNA stability variation across genes in yeast. RNA. 2017;23:1648–59.
Determinants of RNA metabolism in the Schizosaccharomyces pombe genome	https://doi.org/10.15252/msb.20156526	Eser P, Wachutka L, Maier KC, Demel C, Boroni M, Iyer S, et al. Determinants of RNA metabolism in the Schizosaccharomyces pombe genome. Mol Syst Biol. 2016;12:857.
Systematic Dissection of the Sequence Determinants of Gene 3’ End Mediated Expression Control	https://figshare.com/articles/dataset/_Systematic_Dissection_of_the_Sequence_Determinants_of_Gene_3_8217_End_Mediated_Expression_Control_/1381604	Shalem O, Sharon E, Lubliner S, Regev I, Lotan-Pompan M, Yakhini Z, et al. Systematic Dissection of the Sequence Determinants of Gene 3’ End Mediated Expression Control. PLOS Genet. 2015;11:e1005147.
Deep learning suggests that gene expression is encoded in all parts of a co-evolving interacting gene regulatory structure	https://doi.org/10.5281/zenodo.3905251	Zrimec J, Börlin CS, Buric F, Muhammad AS, Chen R, Siewers V, et al. Deep learning suggests that gene expression is encoded in all parts of a co-evolving interacting gene regulatory structure. Nat Commun. 2020;11:6141.
Promoters maintain their relative activity levels under different growth conditions	https://www.embopress.org/doi/full/10.1038/msb.2013.59#supplementary-materials	Keren L, Zackay O, Lotan-Pompan M, Barenholz U, Dekel E, Sasson V, et al. Promoters maintain their relative activity levels under different growth conditions. Mol Syst Biol. 2013;9:701.
Evolutionary principles of modular gene regulation in Yeasts	https://www.ncbi.nlm.nih.gov/geo/query/acc.cgi?acc=GSE36253	Thompson DA, Roy S, Chan M, Styczynsky MP, Pfiffner J, French C, et al. Evolutionary principles of modular gene regulation in yeasts. Tautz D, editor. eLife. 2013;2:e00603.
A Genome-Wide Activity Assessment of Terminator Regions in Saccharomyces cerevisiae Provides a ″Terminatome″ Toolbox	https://figshare.com/collections/A_Genome_Wide_Activity_Assessment_of_Terminator_Regions_in_i_Saccharomyces_cerevisiae_i_Provides_a_Terminatome_Toolbox/2411308	Yamanishi M, Ito Y, Kintaka R, Imamura C, Katahira S, Ikeuchi A, et al. A Genome-Wide Activity Assessment of Terminator Regions in Saccharomyces cerevisiae Provides a ″Terminatome″ Toolbox. ACS Synth Biol. 2013;2:337–47.
